# Supplementary material for: Identification of Gallbladder‐Specific Distal Regulatory Sequence of Murine Sox17
Source: Genes Cells. 2024 Dec 26;30(1):e13186. doi: 10.1111/gtc.13186 (PMC11671671; doi:10.1111/gtc.13186)
Supplement: Supplementary file 5 — Table S1. Synteny block analysis data. [file GTC-30-0-s001.xlsx]

## Sheet: Table S1
Common name (Scientific name)	Genome assembly	ATP6V1H	RGS20	TCEA1	LYPLA1	MRPL15	SOX17	RP1	XKR4
Spotted gar (Lepisosteus oculatus)	LepOcu1 (GCA_000242695.1)	atp6v1h (ENSLOCG00000005751)	rgs20 (ENSLOCG00000005737)	tcea1 (ENSLOCG00000005699)	lypla1 (ENSLOCG00000005686)	mrpl15 (ENSLOCG00000005663)	sox17 (ENSLOCG00000005646)	ENSLOCG00000005583 (ENSLOCG00000005583)	XKR4 (ENSLOCG00000005543)
		LG9:9339995-9433765	LG9:9273503-9300237	LG9:9245205-9261886	LG9:9234677-9243322	LG9:9229522-9234496	LG9:9167728-9172742	LG9:9105553-9140094	LG9:8921866-9037675
Reedfish (Erpetoichthys calabaricus)	fErpCal1.1 (GCA_900747795.2)	atp6v1h (ENSECRG00000004621)	rgs20 (ENSECRG00000004639)	tcea1 (ENSECRG00000004649)	lypla1 (ENSECRG00000004670)	mrpl15 (ENSECRG00000004697)	sox17 (ENSECRG00000004721)	ENSECRG00000004792 (ENSECRG00000004792)	XKR4 (ENSECRG00000004978)
		6:42452331-42547786	6:42665978-42816063	6:42832410-42870707	6:42877476-42904855	6:42903677-42925011	6:43190083-43191924	6:43341270-43444978	6:44084868-44266410
Leishan spiny toad (Leptobrachium leishanense)	ASM966780v1 (GCA_009667805.1)	ATP6V1H (ENSLLEG00000008003)	RGS20 (ENSLLEG00000007897)	TCEA1 (ENSLLEG00000007847)	LYPLA1 (ENSLLEG00000007812)	MRPL15 (ENSLLEG00000007717)	No homologues	ENSLLEG00000007636 (ENSLLEG00000007636)	XKR4 (ENSLLEG00000007595)
		5:90388397-90501320	5:90183111-90354969	5:90135072-90166031	5:90070883-90099473	5:89966880-89985830		5:89509459-89571542	5:88680025-88960841
Tropical clawed frog (Xenopus tropicalis)	UCB_Xtro_10.0 (GCA_000004195.4)	atp6v1h (ENSXETG00000008095)	rgs20 (ENSXETG00000008098)	tcea1 (ENSXETG00000008099)	lypla1 (ENSXETG00000008101)	mrpl15 (ENSXETG00000008103)	sox17b.1 (ENSXETG00000026438)	ENSXETG00000039668 (ENSXETG00000039668)	xkr4 (ENSXETG00000040558)
		6:99912384-99952287	6:99973278-100038479	6:100055980-100067376	6:100079131-100099610	6:100113282-100120565	6:100267142-100294956	6:100315824-100341812	6:100545169-100654389
Indian cobra (Naja naja)	Nana_v5 (GCA_009733165.1)	ATP6V1H (ENSNNAG00000017193)	No homologues	TCEA1 (ENSNNAG00000017209)	LYPLA1 (ENSNNAG00000017221)	MRPL15 (ENSNNAG00000017230)	SOX17 (ENSNNAG00000017262)	ENSNNAG00000017280 (ENSNNAG00000017280)	XKR4 (ENSNNAG00000017337)
		3:178540819-178561912		3:178587197-178604663	3:178608493-178627630	3:178628413-178633254	3:178744439-178747520	3:178788072-178909932	3:179006732-179117164
Anole lizard (Anolis carolinensis)	AnoCar2.0v2 (GCA_000090745.2)	ATP6V1H (ENSACAG00000017969)	RGS20 (ENSACAG00000017971)	TCEA1 (ENSACAG00000017972)	LYPLA1 (ENSACAG00000024312)	MRPL15 (ENSACAG00000017974)	SOX17 (ENSACAG00000017977)	ENSACAG00000027747 (ENSACAG00000027747)	ENSACAG00000017644 (ENSACAG00000017644)
		GL343244.1:1243004-1286263	GL343244.1:1186309-1213340	GL343244.1:1154736-1176728	GL343244.1:1133731-1150368	GL343244.1:1120454-1132924	GL343244.1:997248-1012035	4:41026363-41042736	GL343743.1:79684-83975
Common wall lizard (Podarcis muralis)	PodMur_1.0 (GCA_004329235.1)	ATP6V1H (ENSPMRG00000004521)	RGS20 (ENSPMRG00000004503)	TCEA1 (ENSPMRG00000004488)	LYPLA1 (ENSPMRG00000004479)	MRPL15 (ENSPMRG00000004469)	SOX17 (ENSPMRG00000004458)	ENSPMRG00000001041 (ENSPMRG00000001041)	XKR4 (ENSPMRG00000004346)
		7:40836839-40865540	7:40787114-40829996	7:40756247-40777728	7:40738596-40749402	7:40729318-40736332	7:40644152-40647104	3:119219713-119239346
Painted turtle (Chrysemys picta bellii)	Chrysemys_picta_bellii-3.0.3 (GCA_000241765.2)	ATP6V1H (ENSCPBG00000005131)	RGS20 (ENSCPBG00000005120)	TCEA1 (ENSCPBG00000005109)	LYPLA1 (ENSCPBG00000005093)	MRPL15 (ENSCPBG00000005085)	SOX17 (ENSCPBG00000005074)	ENSCPBG00000005069 (ENSCPBG00000005069)	XKR4 (ENSCPBG00000005032)
		KK082972.1:4521486-4646537	KK082972.1:4445683-4489806	KK082972.1:4395586-4439832	KK082972.1:4341685-4374069	KK082972.1:4318456-4332981	KK082972.1:4119081-4124334	KK082972.1:4019314-4023426	KK082972.1:3467645-3743590
Goodes thornscrub tortoise (Gopherus evgoodei)	rGopEvg1_v1.p (GCA_007399415.1)	ATP6V1H (ENSGEVG00005013024)	No homologues	TCEA1 (ENSGEVG00005013120)	LYPLA1 (ENSGEVG00005013145)	MRPL15 (ENSGEVG00005013170)	ENSGEVG00005013190 (ENSGEVG00005013190)	RP1 (ENSGEVG00005013330)	XKR4 (ENSGEVG00005013852)
		2:226294690-226368654		2:226439164-226496540	2:226512085-226551820	2:226570458-226584624	2:226773154-226775131	2:226886914-227033750	2:227399046-227493552
Japanese quail (Coturnix japonica)	Coturnix_japonica_2.0 (GCA_001577835.1)	ATP6V1H (ENSCJPG00005010385)	RGS20 (ENSCJPG00005010386)	TCEA1 (ENSCJPG00005010387)	LYPLA1 (ENSCJPG00005010388)	MRPL15 (ENSCJPG00005010389)	ENSCJPG00005010394 (ENSCJPG00005010394)	ENSCJPG00005010395 (ENSCJPG00005010395)	XKR4 (ENSCJPG00005010398)
		2:99699719-99725276	2:99747437-99763180	2:99768181-99791314	2:99797675-99807989	2:99808010-99815527	2:99938222-99938773	2:99965847-99999131	2:100160915-100362679
Turkey (Meleagris gallopavo)	Turkey_5.1 (GCA_000146605.4)	ATP6V1H (ENSMGAG00000010894)	RGS20 (ENSMGAG00000010901)	TCEA1 (ENSMGAG00000010912)	LYPLA1 (ENSMGAG00000010920)	MRPL15 (ENSMGAG00000010936)	No homologues	ENSMGAG00000014193 (ENSMGAG00000014193)	XKR4 (ENSMGAG00000010964)
		3:60176228-60211250	3:60248695-60255936	3:60260469-60280753	3:60294913-60303335	3:60305937-60314280		2:112567137-112590099	3:60922795-60924253
Chicken (Gallus gallus)	bGalGal1.mat.broiler.GRCg7b (GCA_016699485.1)	ATP6V1H (ENSGALG00000013621)	RGS20 (ENSGALG00000025941)	TCEA1 (ENSGALG00000015274)	LYPLA1 (ENSGALG00000040421)	MRPL15 (ENSGALG00000041086)	SOX17 (ENSGALG00000032994)	ENSGALG00000052499 (ENSGALG00000052499)	XKR4 (ENSGALG00000035429)
		2:110240177-110289554	2:110314102-110333425	2:110336672-110362086	2:110368788-110378439	2:110380891-110389410	2:110517253-110518918	3:106746846-106753823	2:110760621-110984213
Duck (Anas platyrhynchos platyrhynchos)	CAU_duck1.0 (GCA_002743455.1)	ATP6V1H (ENSAPLG00000003861)	RGS20 (ENSAPLG00000004749)	TCEA1 (ENSAPLG00000004621)	LYPLA1 (ENSAPLG00000004475)	MRPL15 (ENSAPLG00000004466)	No homologues	ENSAPLG00000020117 (ENSAPLG00000020117)	XKR4 (ENSAPLG00000001207)
		2:116577968-116659815	2:116667164-116715500	2:116721513-116749482	2:116759692-116770232	2:116773414-116781700		2:116965681-116968157	2:117163050-117391367
Zebra finch (Taeniopygia guttata)	bTaeGut1_v1.p (GCA_003957565.2)	ATP6V1H (ENSTGUG00000010996)	RGS20 (ENSTGUG00000011005)	TCEA1 (ENSTGUG00000011012)	LYPLA1 (ENSTGUG00000021368)	MRPL15 (ENSTGUG00000011032)	SOX17 (ENSTGUG00000011034)	ENSTGUG00000023508 (ENSTGUG00000023508)	XKR4 (ENSTGUG00000022313)
		2:112121932-112171179	2:112174408-112212944	2:112211261-112243778	2:112247935-112262357	2:112265102-112282034	2:112394127-112405315	2:112422869-112543984	2:112637022-112854490
Golden eagle (Aquila chrysaetos chrysaetos)	bAquChr1.2 (GCA_900496995.2)	ATP6V1H (ENSACCG00020004369)	RGS20 (ENSACCG00020004352)	TCEA1 (ENSACCG00020004347)	LYPLA1 (ENSACCG00020004335)	MRPL15 (ENSACCG00020004324)	ENSACCG00020004307 (ENSACCG00020004307)	RP1 (ENSACCG00020004270)	XKR4 (ENSACCG00020004225)
		4:43712713-43763903	4:43663855-43684747	4:43627907-43659218	4:43608279-43621502	4:43594063-43605372	4:43453016-43454460	4:43301052-43392411	4:42976898-43202310
Platypus (Ornithorhynchus anatinus)	mOrnAna1.p.v1 (GCA_004115215.2)	ATP6V1H (ENSOANG00000007281)	ENSOANG00000007283 (ENSOANG00000007283)	TCEA1 (ENSOANG00000007284)	LYPLA1 (ENSOANG00000007285)	MRPL15 (ENSOANG00000007286)	ENSOANG00000037085 (ENSOANG00000037085)	ENSOANG00000007287 (ENSOANG00000007287)	XKR4 (ENSOANG00000048684)
		7:10572662-10627399	7:10507455-10550447	7:10466909-10495939	7:10437681-10463422	7:10422181-10430475	7:10240725-10243001	7:10039990-10229148	7:9646635-9907366
Opossum (Monodelphis domestica)	ASM229v1 (GCA_000002295.1)	ATP6V1H (ENSMODG00000009431)	ENSMODG00000009398 (ENSMODG00000009398)	ENSMODG00000009389 (ENSMODG00000009389)	LYPLA1 (ENSMODG00000009367)	MRPL15 (ENSMODG00000009360)	ENSMODG00000024927 (ENSMODG00000024927)	ENSMODG00000027805 (ENSMODG00000027805)	XKR4 (ENSMODG00000025611)
		3:186840543-186920418	3:186655217-186753015	3:186599907-186627566	3:186542709-186608243	3:186470419-186543642	3:186011948-186035378	3:185483704-185846918	3:184602545-184888034
Lion (Panthera leo)	PanLeo1.0 (GCA_008795835.1)	ATP6V1H (ENSPLOG00000000736)	No homologues	TCEA1 (ENSPLOG00000000655)	LYPLA1 (ENSPLOG00000000564)	MRPL15 (ENSPLOG00000000514)	SOX17 (ENSPLOG00000000493)	ENSPLOG00000000462 (ENSPLOG00000000462)	XKR4 (ENSPLOG00000000434)
		X:75578403-75686695		X:75425747-75467318	X:75377906-75407154	X:75354546-75362184	X:75072302-75074128	X:74739814-74931664	X:74012270-74430468
Cat (Felis catus)	Felis_catus_9.0 (GCA_000181335.4)	ATP6V1H (ENSFCAG00000014405)	ENSFCAG00000014408 (ENSFCAG00000014408)	TCEA1 (ENSFCAG00000014436)	LYPLA1 (ENSFCAG00000023494)	MRPL15 (ENSFCAG00000033969)	SOX17 (ENSFCAG00000045851)	RP1 (ENSFCAG00000028934)	XKR4 (ENSFCAG00000008909)
		F2:8309581-8417587	F2:8433027-8522068	F2:8485952-8571238	F2:8586487-8616589	F2:8628559-8636805	F2:8914629-8916851	F2:9052021-9067247	F2:9560196-9983658
Dog (Canis lupus familiaris)	ROS_Cfam_1.0 (GCA_014441545.1)	ATP6V1H (ENSCAFG00000006947)	RGS20 (ENSCAFG00000006955)	TCEA1 (ENSCAFG00000006970)	No homologues	MRPL15 (ENSCAFG00000006988)	SOX17 (ENSCAFG00000025327)	RP1 (ENSCAFG00000006995)	XKR4 (ENSCAFG00000006999)
		29:5260175-5508960	29:5521641-5605405	29:5616961-5697284		29:5704585-5711567	29:5979261-5981124	29:6079377-6136009	29:6640108-7064029
Horse (Equus caballus)	EquCab3.0 (GCA_002863925.1)	ATP6V1H (ENSECAG00000024159)	RGS20 (ENSECAG00000018510)	TCEA1 (ENSECAG00000013436)	LYPLA1 (ENSECAG00000016530)	MRPL15 (ENSECAG00000012110)	SOX17 (ENSECAG00000009176)	RP1 (ENSECAG00000007686)	XKR4 (ENSECAG00000006978)
		9:30440967-30571492	9:30327952-30421060	9:30272071-30317211	9:30220190-30255985	9:30176965-30220109	9:29809180-29811665	9:29366492-29794559	9:28742970-29149591
Arabian camel (Camelus dromedarius)	CamDro2 (GCA_000803125.2)	ATP6V1H (ENSCDRG00005019870)	ENSCDRG00005019928 (ENSCDRG00005019928)	TCEA1 (ENSCDRG00005019946)	LYPLA1 (ENSCDRG00005019997)	MRPL15 (ENSCDRG00005020012)	SOX17 (ENSCDRG00005020040)	ENSCDRG00005020056 (ENSCDRG00005020056)	No homologues
		29:2454981-2507099	29:2523105-2548823	29:2554666-2583482	29:2588086-2608648	29:2619120-2624248	29:2792490-2794897	29:2902599-2989544
Blue whale (Balaenoptera musculus)	mBalMus1.v2 (GCA_009873245.2)	ATP6V1H (ENSBMSG00010016209)	RGS20 (ENSBMSG00010016086)	TCEA1 (ENSBMSG00010015953)	LYPLA1 (ENSBMSG00010015788)	MRPL15 (ENSBMSG00010015731)	SOX17 (ENSBMSG00010015701)	RP1 (ENSBMSG00010015672)	XKR4 (ENSBMSG00010015591)
		17:77863477-77923999	17:77771200-77857170	17:77731784-77764249	17:77703413-77723825	17:77686942-77692858	17:77469224-77472114	17:77331552-77340770	17:76673965-77024084
Sperm whale (Physeter catodon)	ASM283717v2 (GCA_002837175.2)	ATP6V1H (ENSPCTG00005007732)	RGS20 (ENSPCTG00005007671)	TCEA1 (ENSPCTG00005007517)	LYPLA1 (ENSPCTG00005007458)	MRPL15 (ENSPCTG00005007420)	SOX17 (ENSPCTG00005007395)	RP1 (ENSPCTG00005007366)	No homologues
		15:78157166-78221556	15:78075345-78152436	15:78037204-78069802	15:78000139-78027417	15:77983581-77988714	15:77753810-77755607	15:77625725-77635201
Vaquita (Phocoena sinus)	mPhoSin1.pri (GCA_008692025.1)	ATP6V1H (ENSPSNG00000010849)	RGS20 (ENSPSNG00000010954)	ENSPSNG00000011078 (ENSPSNG00000011078)	ENSPSNG00000011338 (ENSPSNG00000011338)	MRPL15 (ENSPSNG00000011469)	SOX17 (ENSPSNG00000011510)	RP1 (ENSPSNG00000011554)	XKR4 (ENSPSNG00000011695)
		17:3159485-3223279	17:3227816-3304410	17:3311605-3344458	17:3352235-3371916	17:3382587-3388454	17:3602450-3604488	17:3724251-3733470	17:4066249-4379029
Cow (Bos taurus)	ARS-UCD1.3 (GCA_002263795.3)	ATP6V1H (ENSBTAG00000003450)	RGS20 (ENSBTAG00000003454)	TCEA1 (ENSBTAG00000003460)	LYPLA1 (ENSBTAG00000004243)	ENSBTAG00000035005 (ENSBTAG00000035005)	SOX17 (ENSBTAG00000005748)	RP1 (ENSBTAG00000011203)	XKR4 (ENSBTAG00000044050)
		14:21853750-21901839	14:21903677-21955373	14:21961033-21989950	14:21994932-22011297	10:4904503-4905626	14:22229596-22232109	14:22335447-22344612	14:22640221-22953771
Hybrid - Bos Indicus (Bos indicus hybrid)	UOA_Brahman_1 (GCA_003369695.2)	ENSBIXG00005004122 (ENSBIXG00005004122)	RGS20 (ENSBIXG00005004106)	TCEA1 (ENSBIXG00005023901)	ENSBIXG00005005870 (ENSBIXG00005005870)	ENSBIXG00005019533 (ENSBIXG00005019533)	SOX17 (ENSBIXG00005023546)	RP1 (ENSBIXG00005023448)	XKR4 (ENSBIXG00005023413)
		14:22165978-22213402	14:22215974-22267722	14:22273261-22302340	3:119210155-119210955	10:97886155-97887073	14:22539985-22542548	14:22611054-22656163	14:22951884-23267202
Goat (Capra hircus)	ARS1 (GCA_001704415.1)	ATP6V1H (ENSCHIG00000016415)	RGS20 (ENSCHIG00000006425)	ENSCHIG00000022556 (ENSCHIG00000022556)	ENSCHIG00000015298 (ENSCHIG00000015298)	ENSCHIG00000000811 (ENSCHIG00000000811)	SOX17 (ENSCHIG00000020928)	RP1 (ENSCHIG00000024939)	XKR4 (ENSCHIG00000012863)
		14:60155173-60200141	14:60103149-60150759	14:60072078-60094643	9:10281940-10282677	14:60036100-60040648	14:59834649-59836437	14:59721660-59831483	14:59118349-59427020
Sheep (Ovis aries rambouillet)	ARS-UI_Ramb_v2.0 (GCA_016772045.1)	ATP6V1H (ENSOARG00020025312)	RGS20 (ENSOARG00020025341)	TCEA1 (ENSOARG00020025361)	LYPLA1 (ENSOARG00020025402)	MRPL15 (ENSOARG00020025448)	SOX17 (ENSOARG00020025457)	RP1 (ENSOARG00020025463)	XKR4 (ENSOARG00020025470)
		9:37593216-37639421	9:37642040-37689751	9:37696887-37720771	9:37727422-37745107	9:37752141-37756714	9:37957759-37959746	9:38026426-38070486	9:38381881-38699645
Yarkand deer (Cervus hanglu yarkandensis)	CEY_v1 (GCA_010411085.1)	ATP6V1H (ENSCHYG00000022766)	RGS20 (ENSCHYG00000022852)	ENSCHYG00000022967 (ENSCHYG00000022967)	LYPLA1 (ENSCHYG00000023356)	MRPL15 (ENSCHYG00000023624)	SOX17 (ENSCHYG00000023663)	ENSCHYG00000023702 (ENSCHYG00000023702)	XKR4 (ENSCHYG00000023732)
		21:20583522-20626434	21:20631123-20681314	21:20688385-20712267	21:20718270-20734693	21:20746139-20758593	21:20947364-20950218	21:21047192-21050813	21:21329667-21628179
Pig (Sus scrofa)	Sscrofa11.1 (GCA_000003025.6)	ATP6V1H (ENSSSCG00000006263)	RGS20 (ENSSSCG00000006262)	TCEA1 (ENSSSCG00000006261)	LYPLA1 (ENSSSCG00000006260)	MRPL15 (ENSSSCG00000030578)	SOX17 (ENSSSCG00000006256)	RP1 (ENSSSCG00000042752)	XKR4 (ENSSSCG00000031813)
		4:77211526-77302162	4:77141945-77210150	4:77109507-77138362	4:77083585-77102408	4:77068334-77083723	4:76852230-76857139	4:76724604-76734610	4:76062403-76382818
Greater horseshoe bat (Rhinolophus ferrumequinum)	mRhiFer1_v1.p (GCA_004115265.2)	ATP6V1H (ENSRFEG00010009527)	RGS20 (ENSRFEG00010009394)	TCEA1 (ENSRFEG00010009037)	No homologues	ENSRFEG00010010991 (ENSRFEG00010010991)	SOX17 (ENSRFEG00010008892)	RP1 (ENSRFEG00010008854)	XKR4 (ENSRFEG00010008664)
		14:24457101-24612398	14:24295709-24432655	14:24162352-24285874		6:97269931-97270821	14:23819613-23822056	14:23615607-23624794	14:22515339-22987390
Mouse Lemur (Microcebus murinus)	Mmur_3.0 (GCA_000165445.3)	ATP6V1H (ENSMICG00000015657)	RGS20 (ENSMICG00000015672)	TCEA1 (ENSMICG00000029278)	LYPLA1 (ENSMICG00000015545)	MRPL15 (ENSMICG00000009779)	SOX17 (ENSMICG00000046540)	ENSMICG00000031576 (ENSMICG00000031576)	XKR4 (ENSMICG00000004668)
		9:10239961-10381575	9:10127289-10226118	9:9976262-10112797	9:9903309-9954675	9:9841059-9874750	9:9487977-9490335	9:9018189-9338431	9:8351740-8353808
Orangutan (Pongo abelii)	Susie_PABv2 (GCA_002880775.3)	ATP6V1H (ENSPPYG00000018587)	RGS20 (ENSPPYG00000018588)	TCEA1 (ENSPPYG00000018589)	No homologues	MRPL15 (ENSPPYG00000018591)	SOX17 (ENSPPYG00000018593)	RP1 (ENSPPYG00000018594)	XKR4 (ENSPPYG00000018595)
		8:55411782-55546558	8:55554548-55667550	8:55671161-55729356		8:55839962-55852672	8:56194301-56197316	8:56346471-56360741	8:56864007-57286907
Human (Homo sapiens)	GRCh38.p14 (GCA_000001405.29)	ATP6V1H (ENSG00000047249)	RGS20 (ENSG00000147509)	TCEA1 (ENSG00000187735)	LYPLA1 (ENSG00000120992)	MRPL15 (ENSG00000137547)	SOX17 (ENSG00000164736)	RP1 (ENSG00000104237)	XKR4 (ENSG00000206579)
		8:53715543-53843558	8:53851795-53959303	8:53966552-54022456	8:54046367-54102017	8:54135241-54148514	8:54457935-54460892	8:54509422-54871720	8:55102028-55542054
Bonobo (Pan paniscus)	panpan1.1 (GCA_000258655.2)	ATP6V1H (ENSPPAG00000038229)	RGS20 (ENSPPAG00000033679)	TCEA1 (ENSPPAG00000007248)	ENSPPAG00000041570 (ENSPPAG00000041570)	MRPL15 (ENSPPAG00000034223)	SOX17 (ENSPPAG00000001324)	RP1 (ENSPPAG00000036902)	XKR4 (ENSPPAG00000036029)
		8:47528972-47647588	8:47655584-47763411	8:47770661-47825804	6:72283653-72288188	8:47935643-47948584	8:48257287-48259808	8:48419033-48583879	8:48914778-49336906
Chimpanzee (Pan troglodytes)	Pan_tro_3.0 (GCA_000001515.5)	ATP6V1H (ENSPTRG00000020249)	RGS20 (ENSPTRG00000020250)	TCEA1 (ENSPTRG00000020251)	LYPLA1 (ENSPTRG00000043681)	MRPL15 (ENSPTRG00000020253)	SOX17 (ENSPTRG00000020254)	RP1 (ENSPTRG00000020256)	XKR4 (ENSPTRG00000020257)
		8:54674943-54796748	8:54805084-54922854	8:54930115-54986329	8:55010972-55066754	8:55105854-55118480	8:55434477-55437487	8:55598049-55873880	8:56105135-56517319
Gorilla (Gorilla gorilla)	gorGor4 (GCA_000151905.3)	ATP6V1H (ENSGGOG00000000515)	RGS20 (ENSGGOG00000001386)	TCEA1 (ENSGGOG00000023652)	ENSGGOG00000028339 (ENSGGOG00000028339)	MRPL15 (ENSGGOG00000010403)	ENSGGOG00000023175 (ENSGGOG00000023175)	RP1 (ENSGGOG00000012280)	ENSGGOG00000025035 (ENSGGOG00000025035)
		8:61938833-62080554	8:61819691-61929197	8:61756122-61812447	8:61679162-61736042	8:61635234-61647824	8:61317718-61320113	8:60919330-61183629	8:60287012-60673085
Gibbon (Nomascus leucogenys)	Nleu_3.0 (GCA_000146795.3)	ATP6V1H (ENSNLEG00000000870)	RGS20 (ENSNLEG00000000956)	TCEA1 (ENSNLEG00000000981)	LYPLA1 (ENSNLEG00000001027)	MRPL15 (ENSNLEG00000029566)	SOX17 (ENSNLEG00000001085)	ENSNLEG00000036052 (ENSNLEG00000036052)	ENSNLEG00000001093 (ENSNLEG00000001093)
		16:44600558-44747005	16:44754946-44860159	16:44868820-44932381	16:44952954-45006532	16:45037127-45049933	16:45367250-45370241	GL399113.2:2-2227	16:46047192-46469590
Vervet-AGM (Chlorocebus sabaeus)	ChlSab1.1 (GCA_000409795.2)	ATP6V1H (ENSCSAG00000014698)	RGS20 (ENSCSAG00000014690)	TCEA1 (ENSCSAG00000014680)	ENSCSAG00000019536 (ENSCSAG00000019536)	MRPL15 (ENSCSAG00000014671)	SOX17 (ENSCSAG00000014667)	RP1 (ENSCSAG00000014654)	No homologues
		8:49809580-49926706	8:49934940-50041051	8:50048474-50104130	X:15708712-15709404	8:50201829-50216206	8:50524893-50527847	8:50627957-50685911
Macaque (Macaca mulatta)	Mmul_10 (GCA_003339765.3)	ATP6V1H (ENSMMUG00000004064)	RGS20 (ENSMMUG00000015417)	TCEA1 (ENSMMUG00000016022)	LYPLA1 (ENSMMUG00000013157)	MRPL15 (ENSMMUG00000005539)	SOX17 (ENSMMUG00000063192)	RP1 (ENSMMUG00000014640)	XKR4 (ENSMMUG00000003733)
		8:54353801-54510520	8:54482451-54590701	8:54597881-54657397	8:54678042-54729509	8:54758332-54772730	8:55079288-55081899	8:55176684-55502760	8:55734648-56145115
Crab-eating macaque (Macaca fascicularis)	Macaca_fascicularis_6.0 (GCA_011100615.1)	ATP6V1H (ENSMFAG00000032985)	RGS20 (ENSMFAG00000031333)	TCEA1 (ENSMFAG00000041675)	No homologues	MRPL15 (ENSMFAG00000000491)	SOX17 (ENSMFAG00000056293)	RP1 (ENSMFAG00000038067)	XKR4 (ENSMFAG00000039071)
		8:53190898-53310943	8:53320198-53427395	8:53413545-53565206		8:53593953-53608352	8:53911973-53914575	8:54013791-54226124	8:54563141-54972190
Olive baboon (Papio anubis)	Panubis1.0 (GCA_008728515.1)	ATP6V1H (ENSPANG00000015126)	RGS20 (ENSPANG00000017181)	TCEA1 (ENSPANG00000018453)	ENSPANG00000008870 (ENSPANG00000008870)	MRPL15 (ENSPANG00000015007)	SOX17 (ENSPANG00000017685)	RP1 (ENSPANG00000005975)	XKR4 (ENSPANG00000034384)
		8:50010871-50129479	8:50139580-50246669	8:50255894-50312413	X:14562760-14563452	8:50412496-50428579	8:50733498-50738015	8:50882212-51150644	8:51383350-51781351
Rabbit (Oryctolagus cuniculus)	OryCun2.0 (GCA_000003625.1)	ATP6V1H (ENSOCUG00000016298)	ENSOCUG00000001051 (ENSOCUG00000001051)	ENSOCUG00000007304 (ENSOCUG00000007304)	LYPLA1 (ENSOCUG00000006751)	MRPL15 (ENSOCUG00000001949)	ENSOCUG00000012651 (ENSOCUG00000012651)	RP1 (ENSOCUG00000015022)	XKR4 (ENSOCUG00000017875)
		3:68857390-68976855	3:68989052-69113318	7:135793193-135795464	3:69125797-69242100	3:69240939-69285362	3:69855130-69856276	3:69943365-70318517	3:70583736-71051264
Rat (Rattus norvegicus)	mRatBN7.2 (GCA_015227675.2)	Atp6v1h (ENSRNOG00000030862)	Rgs20 (ENSRNOG00000008100)	Tcea1 (ENSRNOG00000022323)	Lypla1 (ENSRNOG00000008320)	Mrpl15 (ENSRNOG00000008566)	Sox17 (ENSRNOG00000027357)	Rp1 (ENSRNOG00000008807)	Xkr4 (ENSRNOG00000027276)
		5:14262349-14367898	5:14415606-14494756	5:14511183-14548429	5:14559334-14588422	5:14609674-14620965	5:14890408-14895907	5:15043955-15060508	5:15747614-16140896
Mouse (Mus musculus)	GRCm39 (GCA_000001635.9)	Atp6v1h (ENSMUSG00000033793)	Rgs20 (ENSMUSG00000002459)	Tcea1 (ENSMUSG00000033813)	Lypla1 (ENSMUSG00000025903)	Mrpl15 (ENSMUSG00000033845)	Sox17 (ENSMUSG00000025902)	Rp1 (ENSMUSG00000025900)	Xkr4 (ENSMUSG00000051951)
		1:5140241-5232752	1:4979799-5140508	1:4928037-4968132	1:4878011-4918633	1:4843429-4855962	1:4561154-4567577	1:4069780-4479464	1:3276124-3741721
Algerian mouse (Mus spretus)	SPRET_EiJ_v1 (GCA_001624865.1)	Atp6v1h (MGP_SPRETEiJ_G0014731)	MGP_SPRETEiJ_G0014730 (MGP_SPRETEiJ_G0014730)	Tcea1 (MGP_SPRETEiJ_G0014729)	Lypla1 (MGP_SPRETEiJ_G0014727)	Mrpl15 (MGP_SPRETEiJ_G0014726)	Sox17 (MGP_SPRETEiJ_G0014725)	Rp1 (MGP_SPRETEiJ_G0014724)	Xkr4 (MGP_SPRETEiJ_G0014722)
		1:2317812-2406998	1:2145052-2318078	1:2092736-2132881	1:2035013-2083852	1:2004362-2016987	1:1699686-1706124	1:1503149-1621464	1:392711-854306
Ryukyu mouse (Mus caroli)	CAROLI_EIJ_v1.1 (GCA_900094665.2)	Atp6v1h (MGP_CAROLIEiJ_G0013927)	Rgs20 (MGP_CAROLIEiJ_G0013926)	Tcea1 (MGP_CAROLIEiJ_G0013925)	Lypla1 (MGP_CAROLIEiJ_G0013923)	Mrpl15 (MGP_CAROLIEiJ_G0013922)	Sox17 (MGP_CAROLIEiJ_G0013921)	Rp1 (MGP_CAROLIEiJ_G0013920)	Xkr4 (MGP_CAROLIEiJ_G0013919)
		1:1833965-1908662	1:1691863-1834231	1:1644531-1678218	1:1603753-1638592	1:1573684-1584352	1:1307477-1313908	1:1121287-1235439	1:139962-574709
Shrew mouse (Mus pahari)	PAHARI_EIJ_v1.1 (GCA_900095145.2)	Atp6v1h (MGP_PahariEiJ_G0023891)	MGP_PahariEiJ_G0023892 (MGP_PahariEiJ_G0023892)	Tcea1 (MGP_PahariEiJ_G0023893)	Lypla1 (MGP_PahariEiJ_G0023895)	Mrpl15 (MGP_PahariEiJ_G0023896)	Sox17 (MGP_PahariEiJ_G0023897)	Rp1 (MGP_PahariEiJ_G0023898)	Xkr4 (MGP_PahariEiJ_G0023899)
		22:11552986-11638039	22:11637772-11786722	22:11796806-11828431	22:11837906-11871084	22:11887900-11899866	22:12150012-12156392	22:12233453-12334432	22:12848186-13209061
Prairie vole (Microtus ochrogaster)	MicOch1.0 (GCA_000317375.1)	Atp6v1h (ENSMOCG00000013542)	Rgs20 (ENSMOCG00000021946)	Tcea1 (ENSMOCG00000018663)	Lypla1 (ENSMOCG00000016895)	Mrpl15 (ENSMOCG00000015777)	ENSMOCG00000021042 (ENSMOCG00000021042)	ENSMOCG00000003814 (ENSMOCG00000003814)	Xkr4 (ENSMOCG00000014076)
		LG5:54252405-54314184	LG5:54347068-54396032	LG5:54401544-54427481	LG5:54445329-54473335	LG5:54483763-54492036	LG5:54678542-54680355	LG5:54758236-54802622	LG5:55101828-55409398
Northern American deer mouse (Peromyscus maniculatus bairdii)	HU_Pman_2.1 (GCA_003704035.1)	Atp6v1h (ENSPEMG00000002059)	Rgs20 (ENSPEMG00000009893)	Tcea1 (ENSPEMG00000023948)	ENSPEMG00000030336 (ENSPEMG00000030336)	Mrpl15 (ENSPEMG00000000583)	Sox17 (ENSPEMG00000030488)	Rp1 (ENSPEMG00000013397)	Xkr4 (ENSPEMG00000021985)
		2:38383466-38490282	2:38237609-38331285	2:38174519-38211297	2:36296637-36296954	2:38103489-38110795	2:37845584-37847306	2:37628710-37741864	2:36533062-36938798
Eurasian red squirrel (Sciurus vulgaris)	mSciVul1.1 (GCA_902686455.1)	ATP6V1H (ENSSVLG00005009299)	RGS20 (ENSSVLG00005009394)	TCEA1 (ENSSVLG00005009501)	ENSSVLG00005009666 (ENSSVLG00005009666)	MRPL15 (ENSSVLG00005009764)	SOX17 (ENSSVLG00005009789)	RP1 (ENSSVLG00005009858)	XKR4 (ENSSVLG00005010234)
		1:131473256-131590678	1:131613846-131713770	1:131727945-131762106	1:131782611-131819753	1:131840567-131853000	1:132145394-132147271	1:132292360-132560235	1:132812438-133225863
